# Supplementary material for: Reuse of Almond Skin to Formulate a New Gluten- and Lactose-Free Bakery Product
Source: Foods. 2024 Nov 26;13(23):3796. doi: 10.3390/foods13233796 (PMC11639755; doi:10.3390/foods13233796)
Supplement: Supplementary file 1 [file foods-13-03796-s001.zip]

Archive with 1 entries (1 files):
- foods-3314945-supplementary.pdf
